# Supplementary material for: Pattern of Urban Flora in Intra-City Railway Habitats (Alexandria, Egypt): A Conservation Perspective
Source: Biology (Basel). 2021 Jul 22;10(8):698. doi: 10.3390/biology10080698 (PMC8389201; doi:10.3390/biology10080698)
Supplement: Supplementary file 1 [file biology-10-00698-s001.zip]

Archive with 1 entries (1 files):
- biology-1301942-supplementary.pdf
